# Supplementary material for: Unplanned movement tasks requiring rapid decision-making: a scoping review of study characteristics and methodological approaches
Source: BMC Sports Sci Med Rehabil. 2026 May 8;18:262. doi: 10.1186/s13102-026-01682-0 (PMC13231710; doi:10.1186/s13102-026-01682-0)
Supplement: Supplementary file 1 — Supplementary Material 1. [file 13102_2026_1682_MOESM1_ESM.xlsx]

## Sheet: Main
Number	First_Author_Year	Title	DOI	Group	Group_name	Healthy	Healthy_name	Sex	#_Male	#_Female	Age	Height_cm	Wheight_kg	Motor_task	Motor_task_name	Percentage_of_maximum_speed_or_distance	Leg	Leg_name	Velocity_ms	object_height_or_length_cm	Movement_patterns	Movement_patterns_name	Angle_Degree	fatigue_protocol _0=no_1=yes	Type	Type_name	Response_Time	Device_Latency	2D	3D	knee (sagittal)	knee_(frontal)	knee_(transversal)	hip_(sagittal)	hip_(frontal)	hip_(transversal)	ankle_(sagittal)	ankle_(frontal)	ankle_(transversal)	pelvis_(sagittal)	pelvis_(frontal)	pelvis_(transversal)	trunk_(sagittal)	trunk_(frontal)	trunk_(transversal)	shoulder_(sagittal)	shoulder_(frontal)	shoulder_(transversal)	Head_(transversal)
1	Akhundov 2022	Is subject-specific musculoskeletal modelling worth the extra effort or is generic modelling worth the shortcut?	10.1371/journal.pone.0262936	9	athletes	0	healthy	male	9	0	22.2	186	86.8	0	running		2	both_legs	5		0	cutting	45	0	2	Arrow				1	1			1	1	1	1
2	Alanazi 2020	Landing Evaluation in Soccer Players with or without Anterior Cruciate Ligament Reconstruction	10.1055/a-1171-1900	1	soccer	1	ACL	male	18	0	26.1	166	66.9	2	jumping_forward	80	3	both_legs			5	landing_with_both_feet		0	5	Real Soccer ball				1	1			1			1
3	Arumugam 2020	A novel test reliably captures hip and knee kinematics and kinetics during unanticipated/anticipated diagonal hops in individuals with anterior cruciate ligament reconstruction	10.1016/j.jbiomech.2019.109480	0	no_group_or_control	1	ACL	mixed	4	16	24.2	170	67.5	6	single_leg_jump		2	both_legs			2	single_leg_jump	45	0	1	Light	300			1	1	1	1	1	1	1
4	Arumugam 2022	Thigh muscle co-contraction patterns in individuals with anterior cruciate ligament reconstruction, athletes and controls during a novel double-hop test	10.1038/s41598-022-12436-6	0	no_group_or_control	1	ACL	mixed	9	25	24.5	171.9	70.6	6	single_leg_jump		2	both_legs			2	single_leg_jump	45	0	3	Symbol	300
5	Ashigbi 2021	Acute effects of a neuromuscular warm-up on potential re-injury risk factors associated with unanticipated jump landings after anterior cruciate ligament reconstruction: A crossover trial	10.1016/j.ptsp.2021.09.010	0	no_group_or_control	1	ACL	mixed	8	6	23.4			4	CMJ		2	both_legs		27.5	1	single_leg_landing		0	8	Footprint	400
6	Beaulieu 2006	EMG AND 3D KINEMATICS OF THE LOWER LIMB OF MALE AND FEMALE ELITE SOCCER PLAYERS PERFORMING AN UNANTICIPATED CUTTING TASK	10.1007/s00167-009-0821-1	1	soccer	0	healthy	mixed	9	12	21.45	173.5	69.35	0	running				4.5		0	cutting	45	0	1	Light	333			1	1	1	1
7	Beaulieu 2008	Gender Differences in Time-Frequency EMG Analysis of Unanticipated Cutting Maneuvers	10.1249/MSS.0b013e31817b8e9e	1	soccer	1	ACL	mixed	15	15	22	173.25	68.75	0	running		0	dominant_leg	4.5		0	cutting	45	0	1	Light	420
8	Beaulieu 2009	Lower limb muscle activity and kinematics of an unanticipated cutting manoeuvre: a gender comparison	10.1007/s00167-009-0821-1	1	soccer	1	ACL	mixed	15	15	22	173.25	68.75	0	running		0	dominant_leg	4.5		0	cutting	45	0	1	Light	420			1	1	1	1	1	1	1	1	1	1
9	Bedo 2021	Influence of Side Uncertainty on Knee Kinematics of Female Handball Athletes During Sidestep Cutting Maneuvers	10.1123/jab.2020-0141	6	handball	0	healthy	mixed	0	16	21.9	166.9	64.2	0	running	100	2	both_legs			0	cutting	45	0	1	Light				1	1	1	1
10	Bertozzi 2023	Influence of Fatigue on Cognitive-Motor Function During Unanticipated Landings	10.1177/03635465231180612	0	no_group_or_control	0	healthy	mixed	14	8	22	175.9	68.5	2	jumping_forward	50	2	both_legs		30	4	jump		1	2	Arrow	250			1	1	1
11	Besier 2001	Anticipatory effects on knee joint loading during running and cutting maneuvers	10.1097/00005768-200107000-00015	1	soccer	0	healthy	male	11	0	21	179	74	0	running		0	dominant_leg	3		0	cutting	30	0	1	Light				1	1	1	1
12	Besier 2003	Muscle activation strategies at the knee during running and cutting maneuvers	10.1097/00005768-200301000-00019	1	soccer	0	healthy	male	11	0	21	179	74	0	running		0	dominant_leg	3		0	cutting	30	0	1	Light
13	Boey 2023	The Association Between Functional Movement Screen Scores and Knee Valgus Moments During Unplanned Sidestep Cutting in Netball	10.26603/001c.57678	7	netball	0	healthy	female	0	15	21	175	63.2	0	running				4.5		0	cutting	45	0	2	Arrow	300			1	1	1
14	Borotikar 2008	Combined effects of fatigue and decision making on female lower limb landing postures: Central and peripheral contributions to ACL injury risk	10.1016/j.clinbiomech.2007.08.008	2	team_sports	0	healthy	female	0	24	21	176	68	2	jumping_forward		2	both_legs		200	6	single_leg_cutting	90	1	1	Light	350			1	1	1	1	1	1	1	1	1	1
15	Brown 2009	Sex and limb differences in hip and knee kinematics and kinetics during anticipated and unanticipated jump landings: implications for anterior cruciate ligament injury	10.1136/bjsm.2008.055954	0	no_group_or_control	0	healthy	mixed	13	13				2	jumping_forward		1	non_dominant_leg		200	0	cutting		0	1	Light	430			1	1	1	1	1	1	1	1	1	1
16	Brown 2014	Soldier-relevant loads impact lower limb biomechanics during anticipated and unanticipated single-leg cutting movements	10.1016/j.jbiomech.2014.09.002	8	military	0	healthy	male	15	0	20.9	180	76.6	0	running		0	dominant_leg	3.5		0	cutting	45	0	1	Light	600		1	1	1	1		1	1
17	Byrne 2018	Differences in Preparatory Kinematics of Planned and Unplanned Sidestepping	10.1111/sms.14194	1	soccer	0	healthy	male	35	0	23	184	81.7	0	running		0	dominant_leg	4.5		0	cutting	45	0						1	1	1	1	1	1	1	1	1	1				1	1	1
18	Celebrini 2012	The effect of a novel movement strategy in decreasing ACL risk factors in female adolescent soccer players.	10.1519/JSC.0b013e3182472fef	1	soccer	0	healthy	female	0	10	15	164	58.3	3	step_stride					93	0	cutting	55	0	2	Arrow				1	1	1	1
19	Chia 2021	When puberty strikes: Longitudinal changes in cutting kinematics in 172 high-school female athletes	10.1016/j.jsams.2021.07.011	2	team_sports	0	healthy	female	0	172	13.1	156.3	48.4	2	jumping_forward		2	both_legs		40	0	cutting	45	0	2	Arrow	300			1	1	1	1	1	1	1							1	1	1
20	Chia 2023	Do Cutting Kinematics Change as Boys Mature? A Longitudinal Cohort Study of High-School Athletes	10.1097/JSM.0000000000001095	2	team_sports	0	healthy	male	42	0	13.6	168.3	57.6	2	jumping_forward		2	both_legs		40	0	cutting	45	0	2	Arrow	300			1	1	1	1	1	1	1							1	1	1
21	Chinnasee 2018	A Biomechanical Comparison of Single-Leg Landing and Unplanned Sidestepping	10.1055/a-0592-7422	4	field_hockey	0	healthy	female	0	13	22.2	170	62.9	0	running		0	dominant_leg	4.3		0	cutting	45	0	2	Arrow				1	1	1	1	1	1	1	1
22	Clarke 2015	Dynamic Knee Joint Mechanics after Anterior Cruciate Ligament Reconstruction	10.1249/MSS.0000000000000389	9	athletes	1	ACL	mixed	9	9	24	173.5	74	5	DJ		4	one_leg_not_specified		30	0	cutting	45	0	1	Light	300			1	1	1	1	1	1	1
22c	Clarke 2015 Control			0	no_group_or_control	0	healthy		9	9	22	174	72.1
23	Collins 2016	The effects of fatigue and anticipation on the mechanics of the knee during cutting in female athletes	10.1016/j.clinbiomech.2016.04.004	1	soccer	0	healthy	female	0	13	22	167	63.8	0	running		4	one_leg_not_specified	4.5		0	cutting	45	1	2	Arrow	600			1	1	1	1
24	Cortes 2011	Pivot task increases knee frontal plane loading compared with sidestep and drop-jump	10.1080/02640414.2010.523087	1	soccer	0	healthy	female	0	19	19.6	167	63.7	0	running		0	dominant_leg	3.7		0	cutting	180	0	4	Video	550			1	1	1	1	1	1	1	1	1	1
25	Cortes 2012a	Landing technique affects knee loading and position during athletic tasks	10.1016/j.jsams.2011.09.005	1	soccer	0	healthy	female	0	20	20	167	63.2	0	running		3	both_legs	3.7		0	cutting	180	0	1	Light	550			1	1	1	1	1	1	1	1	1	1
26	Cortes 2012b	A functional agility short-term fatigue protocol changes lower extremity mechanics.	10.1080/02640414.2012.671528	1	soccer	0	healthy	female	0	15	19.2	167	61.7	0	running		0	dominant_leg	3.5		0	cutting	45	1	3	Symbol	570			1	1	1	1	1	1
27	Cortes 2014	Knee kinematics is altered post-fatigue while performing a crossover task	10.1007/s00167-013-2673-y	1	soccer	0	healthy	female	0	18	19	166	62	0	running				3.5		0	cutting	45	1	4	Video	485			1	1	1		1	1
28	Del Bel 2017	Effect of limb dominance and sex on neuromuscular activation patterns in athletes under 12 performing unanticipated side-cuts	10.1016/j.jelekin.2017.07.005	1	soccer	0	healthy	mixed	17	17	9.6	141.2	34.1	0	running	75					0	cutting	45	0	1	Light	500
29	Dempsey 2009	Changing sidestep cutting technique reduces knee valgus loading	10.1177/0363546509334373	2	team_sports	0	healthy	male	9	0		184.3	80.2	0	running				5.2		0	cutting	45	0	1	Light	400			1	1	1		1	1
30	Di Paolo 2023	Comparing lab and field agility kinematics in young talented female football players: Implications for ACL injury prevention	10.1080/17461391.2022.2064771	1	soccer	0	healthy	female	0	24	14.9	167.9	56.4	0	running		0	dominant_leg	3.5		0	cutting	45	0	5	Real person				1	1	1	1	1	1	1	1	1	1	1	1	1
31	Di Paolo 2022	Definition of High-Risk Motion Patterns for Female ACL Injury Based on Football-Specific Field Data: A Wearable Sensors Plus Data Mining Approach	10.3390/s23042176	1	soccer	0	healthy	female	0	28	14.9	168.1	56.2	0	running		0	dominant_leg			0	cutting	45	0	5	Real person					1	1	1	1	1	1	1	1	1	1	1	1
32	Donnelly 2012a	Optimizing whole-body kinematics to minimize valgus knee loading during sidestepping: Implications for ACL injury risk	10.1016/j.jbiomech.2012.02.010	1	soccer	0	healthy	male	34	0	21	184	81	0	running		0	dominant_leg	5		0	cutting	45	0	2	Arrow	300			1	1	1	1	1	1	1	1	1	1
33	Donnelly 2012b	Changes in knee joint biomechanics following balance and technique training and a season of Australian football	10.1136/bjsports-2011-090829	1	soccer	0	healthy	male	9	0	22	183	80.8	0	running		0	dominant_leg	5		0	cutting	45	0	2	Arrow	300			1	1	1	1	1	1		1	1	1						1	1	1	1
34	Donnelly 2014	Changes in muscle activation following balance and technique training and a season of Australian football	10.1016/j.jsams.2014.04.012	1	soccer	0	healthy	male	28	0	21.2	185	82.9	0	running		0	dominant_leg	5		0	cutting	45	0	2	Arrow	300			1	1			1
35	Donnelly 2017	Joint dynamics of rear- and fore-foot unplanned sidestepping	10.1016/j.jsams.2016.06.002	4	field_hockey	0	healthy	female	0	19	22.2	170	62.9	0	running		0	dominant_leg	5		0	cutting	45	0	2	Arrow	300			1	1	1	1	1			1	1	1
36	Donnelly 2021	Prescribing joint co-ordinates during model preparation in OpenSim improves lower limb unplanned sidestepping kinematics	10.1016/j.jsams.2020.07.009	4	field_hockey	0	healthy	female	0	20	22	170	63	0	running		0	dominant_leg	4		0	cutting	45	0	2	Arrow	370			1	1	1	1	1	1	1	1
37	Donnelly 2024	The inter-laboratory equivalence for lower limb kinematics and kinetics during unplanned sidestepping	10.1080/14763141.2020.1860254	4	field_hockey	0	healthy	female	0	8		168	64	0	running				4.2		0	cutting	45	0	2	Arrow	380			1	1	1	1	1	1	1	1
38	Duchene 2022	Influence of sidestepping expertise and core stability on knee joint loading during change of direction	10.1080/02640414.2022.2042980	6 and 10	handball_and_martial_arts	0	healthy	male	27	0	24.2	179	73.4	3	step_stride						0	cutting	20	0	1	Light				1										1	1	1	1	1	1
39	Dutaillis 2021	Trunk, pelvis and lower limb coordination between anticipated and unanticipated sidestep cutting in females	10.1016/j.gaitpost.2020.12.011	0	no_group_or_control	0	healthy	male	19	0	24	164	58	2	jumping_forward					135	0	cutting	45	0	1	Light	450			1	1	1	1	1	1	1	1	1	1				1	1	1
40	Fischer 2021	Evaluating the Spectrum of Cognitive-Motor Relationships During Dual-Task Jump Landing	10.1123/jab.2020-0388	2	soccer_and_basketball	0	healthy	female	0	40	20.2	169	64.1	2	jumping_forward					90	4	jump	45	0	2	Arrow	250			1	1	1	1	1	1	1	1
41	Fong 2014	Effect of anticipation on knee kinematics during a stop-jump task	10.1016/j.gaitpost.2013.05.027	9	athletes	0	healthy	male	10	0	26	173	71	0	running		0	dominant_leg	3.3		4	jump		0	3	Symbol	200			1	1	1	1
42	Ford 2005	Gender differences in the kinematics of unanticipated cutting in young athletes	10.1249/01.MSS.0000150087.95953.C3	11	basketball	0	healthy	mixed	54	72	14.4	167.4	59.1	2	jumping_forward						0	cutting	45	0	2	Arrow	300			1	1	1	1				1	1	1
43	Friebe 2022	Acute effects of an injury preventive warmup programme on unanticipated jump-landing-task performance in adult football players: A crossover trial.	10.1080/17461391.2021.1963322	1	soccer	0	healthy	male	22	0	25.4	181	81	4	CMJ		2	both_legs		25	1	single_leg_landing		0	1	Light	400	100
44	Gholipour Aghdam 2024	Knee Biomechanics During Neurocognitively Challenged Drop Landings in Male Elite Soccer Players with Anterior Cruciate Ligament Reconstruction.	10.1186/s40798-024-00685-w	1	soccer	1	ACL	male	15	0	22.3	174.8	70.1	2	jumping_forward		1	non_dominant_leg		30	1	single_leg_landing		0	1	Light	330	20		1	1	1	1
44c	Gholipour Aghdam 2024 Control			0	soccer_and_no_group_or_control	0	healthy		15	0	23.5	176.6	73.1
45	Giesche 2019	Neurophysiological correlates of motor planning and movement initiation in ACL-reconstructed individuals: a case-control study.	10.1136/bmjopen-2018-023048	12	soccerteam_sports	0	healthy	male	20	0	27.1	182.2	82.4	4	CMJ		2	both_legs		30	1	single_leg_landing		0	8	Footprint left/right	380	120
46	Giesche 2022	Cortical Motor Planning and Biomechanical Stability During Unplanned Jump Landings in Men With Anterior Cruciate Ligament Reconstruction.	10.4085/1062-6050-0544.20	9	athletes	1	ACL	male	10	0	28	182	82	4	CMJ		2	both_legs		30	1	single_leg_landing		0	8	Footprint left/right	380	120
46c	Giesche 2022 Control			0	no_group_or_control	0	healthy		17	0	28	182	82
47	Greska 2012	A FEEDBACK INCLUSIVE NEUROMUSCULAR TRAINING PROGRAM ALTERS FRONTAL PLANE KINEMATICS	10.1519/JSC.0b013e318234ebfb	1	soccer	0	healthy	female	0	12	19.2	167	60.2	0	running				3.3		0	cutting	45	0	1	Light	600			1	1	1	1	1	1	1	1	1	1
48	Greska 2017	Biomechanical differences related to leg dominance were not found during a cutting task	10.1111/sms.12776	1	soccer	0	healthy	female	0	20	19.2	167	53.2	0	running		2	both_legs	3		0	cutting	45	0	4	Video	660			1	1	1		1	1
49	Hanzlikova 2021a	The Influence of Asymptomatic Hypermobility on Unanticipated Cutting Biomechanics	10.1177/1941738121999063	2	team_sports	0	healthy	mixed	8	7	23.4	173.4	71	0	running				3.5		0	cutting	75	0	1	Light				1	1	1	1	1	1	1	1	1	1	1	1	1	1	1	1
49c	Hanzlikova 2021a Control			2	team_sports	0	healthy		17	10	22.5	177	76.2
50	Hanzlikova 2021b	Which jump-landing task best represents lower extremity and trunk kinematics of unanticipated cutting maneuver?	10.1016/j.gaitpost.2021.02.003	2	team_sports	0	healthy	mixed	25	17	22.9	175.7	74.35	0	running				3.4		0	cutting	75	0	1	Light				1	1	1	1
51	Herman 2016	Drop-Jump Landing Varies With Baseline Neurocognition: Implications for Anterior Cruciate Ligament Injury Risk and Prevention.	10.1177/0363546516657338	2	team_sports	0	healthy	mixed	18	19	20.94	172	69.34	5	DJ					30	4	jump	45	0	2	Arrow	250			1	1	1	1	1	1	1							1	1	1
52	Hosseini 2019	Comparing the Knee Joint Kinematic Parameters of Female Athletes During Sidestep Cutting Task Before and After Fatigue in Predictable and Unpredictable Settings	10.32598/biomechanics.5.3.5	9	athletes	0	healthy	female	0	49	14.6	161	49	0	running	100					0	cutting	40	1	1	Light				1	1	1	1
53	Hosseini 2021	The effects of fatigue on knee kinematics during unanticipated change of direction in adolescent girl athletes: a comparison between dominant and non-dominant legs.	10.1080/14763141.2021.1925732	2	team_sports	0	healthy	female	0	49	14.5	161	48	0	running	100	2	both_legs			0	cutting	40	0	1	Light				1	1	1	1
54	Hou 2024	Anticipation of landing leg masks ankle inversion orientation deficits and peroneal insufficiency during jump landing in people with chronic ankle instability	10.1111/sms.14585	5	patients	2	ankle_sprain	mixed	7	8	23.8			4	CMJ					30	1	single_leg_landing		0	7	Text	100			1	1	1		1	1		1	1
54c	Hou 2024 Control			0	no_group_or_control	0	healthy		8	7	24.3
55	Houck 2006	Comparison of frontal plane trunk kinematics and hip and knee moments during anticipated and unanticipated walking and side step cutting tasks	10.1016/j.gaitpost.2005.10.005	9	athletes	0	healthy	mixed	6	8	22	170	75.3	1	walking		2	both_legs	2		0	cutting	45	0	1	Light				1		1			1						1			1
56	Houck 2007a	Analysis of EMG patterns of control subjects and subjects with ACL deficiency during an unanticipated walking cut task	10.1016/j.gaitpost.2006.07.001	0	no_group_or_control	1	ACL	mixed	13	12	24	170	74.3	1	walking		2	both_legs	2		0	cutting	45	0	1	Light
56c	Houck 2007a Control			0	no_group_or_control	0	healthy		15	14	23.4	172	70.9
57	Houck 2007b	Influence of anticipation on movement patterns in subjects with ACL deficiency classified as noncopers	10.2519/jospt.2007.2292	5	patients	1	ACL	mixed	8	8	24.1	170	74.3	1	walking		2	both_legs	2		0	cutting	45	0	1	Light				1	1			1
57c	Houck 2007b Control			0	no_group_or_control	0	healthy		10	10	23	170	70.9
58	Iguchi 2014	The effect of sex and fatigue on lower limb kinematics, kinetics, and muscle activity during unanticipated side-step cutting	10.1007/s00167-013-2526-8	12	active	0	healthy	mixed	11	12	21.5	165.75	59.6	0	running		4	one_leg_not_specified	3		0	cutting	60	1	1	Light	280			1	1			1
59	Jamison 2013	The effects of core muscle activation on dynamic trunk position and knee abduction moments: Implications for ACL injury	10.1016/j.jbiomech.2013.06.021	3	students	0	healthy	mixed	23	23	22.97	176	71	3	step_stride						0	cutting	45	0	2	Arrow				1		1											1
60	Jiang 2022	The effect of proprioception training on knee kinematics after anterior cruciate ligament reconstruction: A randomized control trial	10.3233/BMR-210201	0	no_group_or_control	1	ACL	mixed	10	10	24.3			6	single_leg_jump					110	0	cutting	45	0	3	Symbol	300			1	1	1	1
60c	Jiang 2022 Control			0	no_group_or_control	1	ACL		12	8	25.7
61	Khalid 2015	Effects of neuromuscular fatigue on perceptual-cognitive skills between genders in the contribution to the knee joint loading during side-stepping tasks	10.1080/02640414.2014.990485	1	soccer	0	healthy	mixed	6	6	19.5	168	61	0	running		0	dominant_leg	5		0	cutting	45	1	1	Light	235			1	1	1	1
62	Kim 2020	Time-frequency analysis of muscle activation patterns in people with chronic ankle instability during Landing and cutting tasks	10.1016/j.gaitpost.2020.09.006	5	patients	2	ankle_sprain	mixed	5	6	22.4	168	69	2	jumping_forward		0	dominant_leg		85	0 + 1	cutting + single_leg_landing	90	0	1	Light	250			1
63	Kim 2022	Peak Forces and Force Generating Capacities of Lower Extremity Muscles During Dynamic Tasks in People With and Without Chronic Ankle Instability	10.1080/14763141.2020.1869295	5	patients	2	ankle_sprain	mixed	5	6	22.4	168	69	2	jumping_forward		0	dominant_leg		85	0 + 1	cutting + single_leg_landing	90	0	1	Light	250			1
64	Kim 2023	Muscle Synergies in People With Chronic Ankle Instability During Anticipated and Unanticipated Landing-Cutting Tasks	10.4085/1062-6050-74-21	5	patients	2	ankle_sprain	mixed	5	6	22.4	168	69	2	jumping_forward		0	dominant_leg		85	0 + 1	cutting + single_leg_landing	90	0	1	Light	250			1
64c	Kim 2023 Control			0	no_group_or_control	0	healthy		5	6	22.6	174	66.8
65	King 2018	Biomechanical but not timed performance asymmetries persist between limbs 9 months after ACL reconstruction during planned and unplanned change of direction	10.1016/j.jbiomech.2018.09.021	9	athletes	1	ACL	male	156	0	24.8	180	84.5	0	running	100					0	cutting	90	0	1	Light				1	1	1	1		1				1			1
66	King 2019	Back to Normal Symmetry? Biomechanical Variables Remain More Asymmetrical Than Normal During Jump and Change-of-Direction Testing 9 Months After Anterior Cruciate Ligament Reconstruction.	10.1177/0363546519830656	9	athletes	1	ACL	male	156	0	24.8	180	84.5	0	running	100					0	cutting	90	0	1	Light				1	1
66c	King 2019 Control			0	no_group_or_control	0	healthy		62	0	24.7	183	82.9
67	King 2021	Biomechanical but Not Strength or Performance Measures Differentiate Male Athletes Who Experience ACL Reinjury on Return to Level 1 Sports	10.1177/0363546520988018	9	athletes	1	ACL	male	31	0		180.3	82.4	0	running	100					0	cutting	90	0	1	Light				1										1	1	1
67c	King 2021 Control			9	athletes	1	ACL		57	0		180	81.3
68	Kipp et al. 2013	Decision Making and Experience Level Influence Frontal Plane Knee Joint Biomechanics During a Cutting Maneuver	10.1123/jab.29.6.756	2	team_sports	0	healthy	mixed	15	15	20	171	61	2	jumping_forward		2	both_legs		30	0	cutting	90	0	1	Light	350			1	1	1	1
69	Kong 2023	Effects of mental fatigue on biomechanical characteristics of lower extremities in patients with functional ankle instability during unanticipated side-step cutting	10.3389/fphys.2023.1123201	0	no_group_or_control	4	femoroacetabular	male	15	0	20.7	173.6	70.1	0	running				4		0	cutting	45	0	1	Light	507			1	1	1		1	1		1	1
70	Kuni 2008	Altered force ratio in unanticipated side jumps after treadmill run	10.1097/JSM.0b013e318188b880	2	team_sports	0	healthy	female	0	18	20.5	178	70.6	2	jumping_forward		0	dominant_leg		70	6	single_leg_cutting	90	1	1	Light
70c	Kuni 2008 Control			9	athletes	0	healthy		8	16	23	173	66
71	Lam 2015	Shoe collar height effect on athletic performance, ankle joint kinematics and kinetics during unanticipated maximum-effort side-cutting performance	10.1080/02640414.2015.1011206	11	basketball	0	healthy	male	15	0	24.3	177.6		0	running		0	dominant_leg	5		0	cutting	45	0	1	Light	150	70
72	Landry 2007a	Neuromuscular and lower limb biomechanical differences exist between male and female elite adolescent soccer players during an unanticipated side-cut maneuver	10.1177/0363546507300823	1	soccer	0	healthy	mixed	21	21	16.8	171	64.6	0	running				3.5		0	cutting	47.5	0	1	Light	500			1	1	1	1	1	1	1	1	1	1
73	Landry 2007b	Neuromuscular and lower limb biomechanical differences exist between male and female elite adolescent soccer players during an unanticipated run and crosscut maneuver	10.1177/0363546507307400	1	soccer	0	healthy	mixed	21	21	16.8	171	64.6	0	running				3.5		0	cutting	47.5	0	1	Light	500			1	1	1	1	1	1	1	1	1	1
74	Landry 2009	Gender differences exist in neuromuscular control patterns during the pre-contact and early stance phase of an unanticipated side-cut and cross-cut maneuver in 15-18 years old adolescent soccer players.	10.1016/j.jelekin.2008.08.004	1	soccer	0	healthy	mixed	21	21	16.8	171	64.6	0	running				3.5		0	cutting	47.5	0	1	Light	500			1	1	1	1	1	1	1	1	1	1
75	Lapointe 2018	Kinematic differences during a jump cut maneuver between individuals with and without a concussion history	10.1016/j.ijpsycho.2017.08.003	0	no_group_or_control	3	concussion	mixed	4	5	20	172	70.5	2	jumping_forward					125	0	cutting		0	6	Flanker Task	500			1	1	1	1
75c	Lapointe 2018 Control			0	no_group_or_control	0	healthy		6	4	20	175	71.7
76	Lee 2013	Effects of Different Visual Stimuli on Postures and Knee Moments during Sidestepping	10.1249/MSS.0b013e318290c28a	1	soccer	0	healthy	male	30	0	23	179.5	72.5	0	running				4.5		0	cutting	45	0	2 & 4	Arrow+Videos	332			1	1	1		1	1	1								1
77	Lee 2017	Different visual stimuli affect body reorientation strategies during sidestepping	10.1111/sms.12668	1	soccer	0	healthy	male	30	0	23	179.5	72.5	0	running				4.5		0	cutting	45	0	2 & 4	Arrow+Videos	332			1	1	1		1	1	1								1
78	Lee 2019	Different visual stimuli affect muscle activation at the knee during sidestepping	10.1080/02640414.2018.1545276	1	soccer	0	healthy	male	21	0	24.3	180	72	0	running				4.5		0	cutting	45	0	2 & 4	Arrow+Videos	332
79	Liew 2020	Mechanical work performed by distal foot-ankle and proximal knee-hip segments during anticipated and unanticipated cutting	10.1016/j.jbiomech.2020.109839	9	athletes	0	healthy	mixed	10	7	22.5	170	68	0	running		4	one_leg_not_specified	4		0	cutting	45	0	1	Light	600			1							1
80	Liew 2021	Lower-limb stiffness mediates speed but not turning angle during unplanned side-step cutting.	10.1016/j.jbiomech.2020.110132	9	athletes	0	healthy	mixed	10	7	22.5	170	68	0	running		4	one_leg_not_specified	4		0	cutting	45	0	1	Light	600
81	Lucas 2018	Decision Making Influences Tibial Impact Accelerations During Lateral Cutting.	10.1123/jab.2017-0397	9	athletes	0	healthy	male	15	0				3	step_stride					150	0	cutting		0	0	Visual stimulus	250
82	Lucci 2011	Knee and hip sagittal and transverse plane changes after two fatigue protocols	10.1016/j.jsams.2011.05.001	1	soccer	0	healthy	female	0	15	19.2	167	61.7	0	running		0	dominant_leg	3.62		0	cutting	45	1	4	Videos				1	1	1		1		1
83	Lynall et al. 2018	Reaction Time and Joint Kinematics During Functional Movement in Recently Concussed Individuals	10.1016/j.apmr.2017.12.011	9	athletes	3	concussion	mixed	6	9	19.7	170	66	2	jumping_forward					90	0	cutting	45	0	1	Light	553			1	1	1		1	1								1	1
83c	Lynall 2018 Control			0	no_group_or_control	0	healthy		6	9	19.7	172	71
84	Mai 2022	Unanticipated fake-and-cut maneuvers do not increase knee abduction moments in sport-specific tasks: Implication for ACL injury prevention and risk screening	10.3389/fspor.2022.983888	6	handball	0	healthy	female	0	51	19.2	170	67	0	running		0	dominant_leg			0	cutting		0	5	Real Person				1	1	1	1	1	1	1	1	1	1	1	1	1
85	Malloy 2016	HIP EXTERNAL ROTATOR STRENGTH IS ASSOCIATED WITH BETTER DYNAMIC CONTROL OF THE LOWER EXTREMITY DURING LANDING TASKS	10.1519/JSC.0000000000001069	1	soccer	0	healthy	female	0	23	19.4	167.9	61	6	single_leg_jump	100	0	dominant_leg			6	single_leg_cutting	90	0	1 & 2	Light and arrow	450			1	1	1	1	1	1	1
86	Maniar 2018	Non-knee-spanning muscles contribute to tibiofemoral shear as well as valgus and rotational joint reaction moments during unanticipated sidestep cutting	10.1038/s41598-017-19098-9	12	active	0	healthy	male	8	0	27	177	77.6	6	single_leg_jump		0	dominant_leg		135	6	single_leg_cutting	45	0	1	Light	450			1	1	1	1	1	1	1	1	1
87	Maniar 2019	Lower-limb muscle function during sidestep cutting	10.1016/j.jbiomech.2018.10.021	12	active	0	healthy	male	8	0	27	177	77.6	6	single_leg_jump		0	dominant_leg		135	6	single_leg_cutting	45	0	1	Light	450			1	1	1	1	1	1	1	1	1
88	Maniar 2020	Muscle contributions to medial and lateral tibiofemoral compressive loads during sidestep cutting	10.1016/j.jbiomech.2020.109641	12	active	0	healthy	male	8	0	27	177	77.6	6	single_leg_jump		0	dominant_leg		135	6	single_leg_cutting	45	0	1	Light	450			1	1	1	1	1	1	1	1	1
89	McLean et al. 2009 (A)	Fatigue-induced ACL injury risk stems from a degradation in central control.	10.1249/MSS.0b013e31819ca07b	2	team_sports	0	healthy	female	0	20	19			2	jumping_forward		2	both_legs		200	6	single_leg_cutting		1	1	Light	400			1	1	1	1	1		1
90	McLean et al. 2010 (B)	Lower limb muscle pre-motor time measures during a choice reaction task associate with knee abduction loads during dynamic single leg landings	10.1016/j.clinbiomech.2010.02.013	2	team_sports	0	healthy	female	0	20	19			2	jumping_forward					200	6	single_leg_cutting		0	1	Light	650		1	1	1	1	1	1		1
91	Meinerz et al. 2015	Anticipatory Effects on Lower Extremity Neuromechanics During a Cutting Task.	10.4085/1062-6050-50.8.02	1	soccer	0	healthy	female	0	18	20	167	66	6	single_leg_jump		0	dominant_leg			6	single_leg_cutting		0	1	Lights				1	1	1	1	1	1	1	1	1	1	1
92	Miles 2022	Biomechanical asymmetries differ between autograft types during unplanned change of direction after ACL reconstruction	10.1111/sms.14166	9	athletes	1	ACL	male	78	0	23.2	179.8	83.2	0	running	100					0	cutting	90	0	1	Light				1	1	1	1
93	Mornieux et al. 2014	Anticipatory postural adjustments during cutting manoeuvres in football and their consequences for knee injury risk	10.1080/02640414.2013.876508	1	soccer	0	healthy	male	13	0	24	179	74	0	running		4	one_leg_not_specified	5		0	cutting	45	0	1	Light	650			1		1												1	1				1
94	Mornieux 2017	Influence of a Full-Body Compression Suit on Trunk Positioning and Knee Joint Mechanics During Lateral Movements	10.1123/jab.2016-0061	9	athletes	0	healthy	female	0	12	22	171	59	0	running		4	one_leg_not_specified	4		0	cutting	45	0	1	Light	650			1	1	1	1	1	1	1							1	1	1
95	Mornieux 2021a	Influence of a Functional Core Stability Program on Trunk and Knee Joint Biomechanics in Female Athletes During Lateral Movements	10.1519/JSC.0000000000003212	9	athletes	0	healthy	female	0	19	22	172	61	0	running		4	one_leg_not_specified	4		0	cutting	45	0	1	Light	650			1	1	1	1	1	1	1							1	1	1
96	Mornieux 2021b	Is There a Sex Difference in Trunk Neuromuscular Control among Recreational Athletes during Cutting Maneuvers?	10.52082/jssm.2021.743	9	athletes	0	healthy	mixed	12	12	22.9	173.5	66.7	0	running		4	one_leg_not_specified	4		0	cutting	30	0	1	Light	460			1	1	1	1										1	1	1
97	Niederer 2020	Acute effects of preventive warm-up exercises on modifiable risk factors for anterior cruciate ligament injuries: a three-arm randomized-controlled crossover trial.	10.23736/S0022-4707.19.09949-3	9	athletes	0	healthy	mixed	8	10	25		68	4	CMJ		4	one_leg_not_specified		30	1	single_leg_landing		1	3	Symbol	500	120
98	Niederer 2020b	Unanticipated jump-landing quality in patients with anterior cruciate ligament reconstruction: How long after the surgery and return to sport does the re-injury risk factor persist?	10.1016/j.clinbiomech.2019.12.021	9	athletes	0	healthy	mixed	13	14	29	172		4	CMJ	100	4	one_leg_not_specified			1	single_leg_landing		0	3	Symbol	500	120
99	Niemeyer 2019	Unanticipated jump-landing after anterior cruciate ligament reconstruction: Does unanticipated jump-landing testing deliver additional return to sport information to traditional jump performance tests?	10.1016/j.clinbiomech.2019.08.003	9	athletes	1	ACL	mixed	5	6	35.6	174.9		4	CMJ	100	4	one_leg_not_specified			1	single_leg_landing		0	3	Symbol	500	120
100	Nijmeijer 2023	How to improve movement execution in sidestep cutting? Involve me and I will learn	10.1016/j.humov.2023.103115	2	team_sports	0	healthy	male	30	0	22.9	185.5	79.3	0	running	70	0	dominant_leg			0	cutting	45	0	1	Light			1		1	1				1			1				1	1	1
101	Norte et al. 2020	Influence of Anticipation and Motor-Motor Task Performance on Cutting Biomechanics in Healthy Men	10.4085/1062-6050-569-18	9	athletes	0	healthy	male	32	0	23	180	81	0	running		0	dominant_leg	4.8		0	cutting	45	0	1	Light	760			1	1	1	1	1	1	1							1	1	1
102	O`Connor 2009	Comparison of Selected Lateral Cutting Activities Used Comparison of Selected Lateral Cutting Activities Used to Assess ACL Injury Risk	10.1123/jab.25.1.9	12	active	0	healthy	mixed	16	17	21.8	174.5	74.5	0	running		0	dominant_leg	4.75		0	cutting	45	0	0	Visual stimulus	600			1	1	1	1
103	Pappas 2016	Biomechanical Deficit Profiles Associated with ACL Injury Risk in Female Athletes	10.1249/MSS.0000000000000750	2	team_sports	0	healthy	female	0	721	13.8	159.4	53.9	2	jumping_forward					40	0	cutting	45	0	2	Arrow	400			1	1	1		1
104	Park 2011	Influence of anticipation on landing patterns during side-cutting maneuver in female collegiate soccer players	10.5103/KJSB.2011.21.4.391	1	soccer	0	healthy	female	0	13	19.2	162.5	55.2	0	running	100					0	cutting	45	0	1	Light				1	1	1	1
105	Peel 2019	Comparing Anterior Cruciate Ligament Injury Risk Variables Between Unanticipated Cutting and Decelerating Tasks	10.1123/jab.2017-0343	12	active	0	healthy	female	0	11	22	167	68.5	0	running		4	one_leg_not_specified	4.75		0	cutting	45	0	3	Symbol	633			1	1	1	1
106	Peel 2021	Lower extremity muscle contributions to ACL loading during a stop-jump task	10.1016/j.jbiomech.2021.110426	12	active	0	healthy	female	0	10	24.3	168	65.1	0	running		2	both_legs	4		3 + 4	stop + jump		0	3	Symbol	439			1
107	Picot 2024	Lack of Proprioceptive Strategy Modulation Leads to At-Risk Biomechanics for Anterior Cruciate Ligament in Healthy Athletes	10.1249/MSS.0000000000003378	6	handball	0	healthy	mixed	17	23	18.4	172	67	0	running		0	dominant_leg	4		0	cutting		0						1	1	1	1	1	1	1	1	1	1	1	1	1	1	1	1
108	Qu 2018	Combined Effects of Lower Limb Muscle Fatigue and Decision Making to the Knee Joint During Cutting Maneuvers Based on Two Different Position-Sense-Acuity Groups	10.1007/978-3-319-60822-8_13	3	students	0	healthy	male	14	0	23.7	175	68.9	2	jumping_forward						4	jump	90	1	1	Light				1	1	1	1
109	Richwalski 2019	Anticipatory effects on lower extremity kinetics during a land and cross step maneuver in female volleyball players	10.23736/S0022-4707.18.08996-X	13	volleyball	0	healthy	female	0	12	20	170	70.8	5	DJ		0	dominant_leg		40	1	single_leg_landing		0	2	Arrow	400			1	1	1	1	1	1	1	1	1	1
110	Ridge 2016	Biomechanical analysis of gait termination in 11-17year old youth at preferred and fast walking speeds	10.1016/j.humov.2016.07.001	14	children	0	healthy	mixed	7	7	14.4	154.4	57.7	1	walking	150	4	one_leg_not_specified	1.5		3	stop		0	3	Symbol	400			1	1			1			1
111	Ridge 2013	Kinematic and kinetic analysis of planned and unplanned gait termination in children.	10.1016/j.gaitpost.2012.06.030	14	children	0	healthy	mixed	8	7	14.3			1	walking		4	one_leg_not_specified	1.5		3	stop		0	3	Symbol	400			1	1			1			1
112	Robbins 2023	The Association of Age and Sex With Joint Angles and Coordination During Unanticipated Cutting in Soccer Players	10.1123/mc.2022-0130	1	soccer	0	healthy	mixed	11	10	17.7	169	61.55	0	running		4	one_leg_not_specified	3.3		0	cutting	45	0	2	Arrow				1	1	1	1	1	1	1	1	1
113	Robinson 2014	Impact of Knee Modeling Approach on Indicators and Classification of Anterior Cruciate Ligament Injury Risk	10.1249/MSS.0000000000000236	1	soccer	0	healthy	male	34	0	21.2	184	82.1	0	running		4	one_leg_not_specified	5		0	cutting	45	0	2	Arrow	300			1	1	1	1
114	Rolley 2022	Anticipatory effects on side-step cutting biomechanics in Women's Australian Football League players	10.1136/bmjsem-2023-001587	1	soccer	0	healthy	female	0	16	25.3	171	68.4	3	step_stride					85	0	cutting	40	0	1	Light	417			1	1	1	1
115	Romanchuk 2020a	Sex-specific landing biomechanics and energy absorption during unanticipated single-leg drop-jumps in adolescents: implications for knee injury mechanics	10.1016/j.jbiomech.2020.110064	9	athletes	0	healthy	male	15	0	15.7			5	DJ		0	dominant_leg		40	1	single_leg_landing		0	3	Symbol	500			1	1	1		1	1		1	1		1	1		1
116	Romanchuk 2020b	Divergence analysis of failed and successful unanticipated single-leg landings reveals the importance of the flight phase and upper body biomechanics	10.1016/j.jbiomech.2020.109879	9	athletes	0	healthy	mixed	16	16	15.8			5	DJ		0	dominant_leg		40	1	single_leg_landing		0	3	Symbol	500			1	1	1		1	1		1	1		1	1
117	Samaan 2016	Anterior cruciate ligament (ACL) loading in a collegiate athlete during sidestep cutting after ACL reconstruction: A case study	10.1016/j.knee.2016.03.007	9	athletes	1	ACL	female	0	1	20	162	59.2	0	running		2	both_legs	4		0	cutting	45	0	1	Light	500	50		1	1	1	1	1	1		1
118	Sankey 2020	Whole-body dynamic stability in side cutting: Implications for markers of lower limb injury risk and change of direction performance	10.1016/j.jbiomech.2020.109711	1	soccer	0	healthy	male	20	0	23	180	76.7	0	running		0	dominant_leg	4.5		0	cutting	45	0	1	Light				1	1	1		1	1	1	1
119	Schmidt 2023	Positive influence of neuromuscular training on knee injury risk factors during cutting and landing tasks in elite youth female handball players	10.1007/s12662-022-00851-w	6	handball	0	healthy	female	0	25	16.3	172	70	0	running						0	cutting	45	0	1	Light				1	1	1	1
120	Schroeder 2021	Type of unanticipated stimulus affects lower extremity kinematics and kinetics during sidestepping	10.1080/02640414.2020.1837481	9	athletes	0	healthy	mixed	8	8	23.2	174.5	77.5	0	running		0	dominant_leg	4		0	cutting	45	0	2 & 5	Arrow/Real Opponent	439			1	1	1		1	1		1	1
121	Seymore 2017	Dual-task and anticipation impact lower limb biomechanics during a single-leg cut with body borne load	10.1016/j.jbiomech.2017.10.021	8	military	0	healthy	male	24	0	20.2	180	80.3	0	running		0	dominant_leg	4		0	cutting	45	0	1	Light	500			1	1	1	1	1	1	1
122	Shibata 2018	The influence of differences in neurocognitive function on lower limb kinematics, kinetics, and muscle activity during an unanticipated cutting motion.	10.1298/ptr.E9938	9	athletes	0	healthy	female	0	15	20.1	167	60.6	5	DJ		0	dominant_leg		30	0 + 2	cutting + single_leg_jump	45	0	3	Coloured symbol	250			1	1	1	1	1	1	1				1	1	1	1	1	1
123	Shibata 2023	Kinematics, Kinetics and Muscle Activity Analysis during Single-leg Drop-jump Landing Followed by an Unanticipated Task: Focusing on Differences in Neurocognitive Function	10.26603/001c.86124	9	athletes	0	healthy	female	0	15	20.1	167	60.6	5	DJ		0	dominant_leg		30	0 + 2	cutting + single_leg_jump	45	0	3	Coloured symbol	250			1	1	1	1	1	1	1				1	1	1	1	1	1
124	Staynor 2020	By failing to prepare, you are preparing your anterior cruciate ligament to fail	10.1111/sms.13571	1	soccer	0	healthy	male	33	0	22	180	79.8	0	running		0	dominant_leg	5		0	cutting	45	0	2	Arrow	300			1		1		1	1	1							1	1	1
125	Strutzenberger 2014	Effect of turf on the cutting movement of female football players	10.1016/j.jshs.2014.07.004	1	soccer	0	healthy	female	0	8	21.5	162.8	60	0	running				4.5		0	cutting	30	0	1	Light				1	1	1	1				1	1	1
126	Thompson-Kolesar 2018	Age Influences Biomechanical Changes After Participation in an Anterior Cruciate Ligament Injury Prevention Program	10.1177/0363546517744313	1	soccer	0	healthy	female	0	94	11.5	152	40.3	0	running		0	dominant_leg	3.8		0	cutting	45	0	1	Light			1		1	1
127	Thompson 2017	Biomechanical Effects of an Injury Prevention Program in Preadolescent Female Soccer Athletes.	10.1177/0363546516669326	1	soccer	0	healthy	female	0	51	11.8	154	41.6	0	running		0	dominant_leg	3.8		0	cutting	45	0	1	Light			1		1	1			1				1
128	Weinhandl 2013	Anticipatory effects on anterior cruciate ligament loading during sidestep cutting	10.1016/j.clinbiomech.2013.06.001	12	active	0	healthy	female	0	20	21	166	61.8	0	running		4	one_leg_not_specified	4.75		0	cutting	45	0	3	Coloured symbol	600			1	1	1	1	1	1	1	1
129	Weir 2019a	Coordination and variability during anticipated and unanticipated sidestepping	10.1016/j.gaitpost.2018.09.007	2	team_sports	0	healthy	male	22	0	20.3	182	72.3	0	running		0	dominant_leg	4		3	stop	45	0	3	Symbol	200			1	1	1	1	1	1								1	1	1
130	Weir 2019b	A Reliable Video-based ACL Injury Screening Tool for Female Team Sport Athletes	10.1055/a-0756-9659	4	field_hockey	0	healthy	female	0	30	18.5	169	61.1	0	running		2	both_legs	4		0	cutting	45	0	1	Light	400		1	1	1	1	1	1	1								1	1
131	Weltin 2017	Effects of perturbation or plyometric training on core control and knee joint loading in women during lateral movements	10.1111/sms.12657	9	athletes	0	healthy	female	0	24	21	170	62	0	running		0	dominant_leg	4		0	cutting	45	0	1	Light	650			1	1	1	1								1	1		1	1
132	Westbrook 2020	Effects of maturation on knee biomechanics during cutting and landing in young female soccer players.	10.1371/journal.pone.0233701	1	soccer	0	healthy	female	0	138	13.5	157	50.6	0	running	75	0	dominant_leg	2.8		0	cutting	90	0	1	Light	710			1	1	1
133	Whyte 2018a	Effects of a dynamic core stability program on the biomechanics of cutting maneuvers: A randomized controlled trial	10.1111/sms.12931	1	soccer	0	healthy	male	28	0	22	180	80.5	2	jumping_forward	70	0	dominant_leg			0	cutting	45	0	1	Light	250	12		1		1	1	1		1	1								1
134	Whyte 2018b	The effect of high intensity exercise and anticipation on trunk and lower limb biomechanics during a crossover cutting manoeuvre.	10.1080/02640414.2017.1346270	1	soccer	0	healthy	male	28	0	21.71	178.7	81.8	2	jumping_forward	70	0	dominant_leg			0	cutting	45	0	1	Light	250	12		1	1	1	1	1	1	1	1	1	1	1	1	1	1	1	1
135	Whyte 2018c	Investigation of the Effects of High-Intensity, Intermittent Exercise and Unanticipation on Trunk and Lower Limb Biomechanics During a Side-Cutting Maneuver Using Statistical Parametric Mapping.	10.1519/JSC.0000000000002567	1	soccer	0	healthy	male	28	0	21.71	178.7	81.8	2	jumping_forward	70	0	dominant_leg			0	cutting	45	0	1	Light	250	12		1	1	1	1	1	1	1	1	1	1	1	1	1	1	1	1
136	Yom, 2018	The effects of an unanticipated side-cut on lower extremity kinematics and ground reaction forces during a drop landing	10.1080/14763141.2017.1409795	9	athletes	0	healthy	female	0	18	21.4	168.6	62.9	7	Hanging						0	cutting	45	0	2	Arrow	320			1	1	1	1	1	1	1	1	1	1
137	Ebner, 2025	Effects of increasing cognitive demands through expanding movement options on biomechanics during changes of direction in female football players	10.1038/s41598-025-25069-2	9	athletes	0	healthy	female	0	29	22.7	168.5	63.7	0	running				4		0	cutting	90	0	5	Real Opponent	375			1	1	1			1	1	1		1	1	1	1	1		1
138	Rikken, 2025	Does self-controlled timing of feedback improve movement execution? The role of autonomy in improving sidestep cutting technique in male ball sports players	10.1177/17479541251364478	2	team_sports	0	healthy	male	30	0	22.9	185.5	79.3	0	running		0	dominant_leg			0	cutting		0	1	Light				1	1	1		1	1		1	1
139	Chen, 2025	The effect of sex, skill level and a defender on cutting kinematics in soccer players	10.1080/14763141.2025.2481496	2	team_sports	0	healthy	mixed	14	14	22	170	68	0	running			dominant_leg			0	cutting	45	0	2 + 5	Real Opponent + Arrows				1	1	1		1	1	1	1	1
140	Deng, 2025	Effects of elastic ankle braces and anticipation conditions on lower limb biomechanics during badminton lunge movements	10.1016/j.gaitpost.2025.05.014	15	badminton	0	healthy	male	16	0	20.1	177	68.1	2	run + jumping_forward on both feet				3.5		0	lunge/Cut	45	0	1	Light				1		1						1	1
141	Tang, 2025	Design, development and pilot of a realistic virtual reality application to analyse quick directional change in sport: Avatar cutting scenario with alterable parameters	10.1371/journal.pone.0324941	9	athletes	0	healthy	female	0	1	31	173	72.3	0	running						0	cutting	30	0	9	VR-Video				1		1
142	Wang, 2025	Biomechanical Abnormalities in Both Sides of Individuals With Unilateral Chronic Ankle Instability During Unanticipated Jumps	10.1177/23259671251394031	0	no_group_or_control	5	chronic ankle instability	mixed	9	9	20.8	168.85	62.4	2	run + jumping_forward		2	both_legs			1	single_leg_landing		0	1	Light				1							1	1	1
142c	Wang, 2025, Control			0	no_group_or_control	0	healthy	mixed	10	8	21.55	170.3	60.55
143	Okamura, 2026	Lower-extremity kinematics during unanticipated side-cutting including before initial ground contact	10.1016/j.gaitpost.2025.110050	1	soccer	0	healthy	male	21	0	20.1	171.8	61	2	jumping_forward		0	dominant_leg		20	0	cutting		0	2	Arrow	400			1	1	1		1	1		1	1	1
144	Aziminia, 2025	Unanticipated side cutting alters lower limb kinematic and kinetic variables in futsal athletes	10.5507/ag.2025.001	1	soccer	0	healthy	male	18	0	22.7	176.8	71.4	0	running	100	0	dominant_leg			0	cutting + stop	45	0	1	Light				1	1	1		1	1		1	1
145	Miralles‐Iborra, 2025	Influence of Anticipation on Neuromuscular Control During a Single‐Leg Diagonal Drop Jump Landing Task In Female Football Players. A Cross‐Sectional Study	10.1002/ejsc.70097	1	soccer	0	healthy	female	0	28	22.1	165	61.4	2	jumping_forward						1	single_leg_landing		0	1	Light	500		1	1	1	1		1	1								1	1
146	Takeuchi, 2026	Impaired postural control following unanticipated single-leg landings in female soccer players with chronic ankle instability	10.1016/j.jbiomech.2025.113056	1	soccer	5	chronic ankle instability	female	0	10	22.6	159.9	55.2	5	DJ		2	both_legs		20	0 + 1	cutting or single_leg_landing		0	1	Light				1	1	1		1	1		1	1
146c	Takeuchi, 2026, Control			0	no_group_or_control	0	healthy	female	0	8	17.9	154.7	51.6
147	Konishi, 2025	Acute Effects of Unplanned and Planned Hop-Landing Training on Neurocognitive Function and Knee Biomechanics	10.1177/23259671241302326	9	athletes	0	healthy	mixed	16	16	21	177	71.25	5	DJ		0	dominant_leg		30		cutting	45	0	1	Light	250			1	1	1	1
148	Bill, 2025	Is the knee joint more vulnerable to injury in unplanned cutting tasks? An EMG vector field analysis of high-level female athletes	10.1016/j.knee.2025.04.002	6	handball	0	healthy	female	0	31	19.5	168	65.4	0	running		2	both_legs			0	cutting		0	5	Real Opponent
149	Ashigbi, 2025	Do peak ground reaction forces, postural stability and decision-making success during unanticipated jump-landings differ between individuals with ACL-reconstruction and healthy controls?	10.1007/s12662-025-01034-z	9	athletes	1	ACL	mixed	8	6	23			4	CMJ			both_legs			1	single_leg_landing		0	3	Symbol	300	100
149c	Ashigbi, 2025, Control			0	no_group_or_control	0	healthy	mixed	8	6	26
150	Yang, 2025	Effects of Mental Fatigue on Trunk and Knee Kinetics and Kinematics During Unanticipated Stop-Jump in Amateur Soccer Players	10.1177/23259671251338239	1	soccer	0	healthy	male	20	0	21.5	178.5	68.3	0	running		2	both_legs	3.5		0	stop and cut	45	1	1	light				1	1	1	1										1
151	Johnston, 2025	The Effects of Neuromuscular Training on Electromyography, Lower Extremity Kinematics, and Ground Reaction Force During an Unanticipated Side-Cut on Recreational Female Hockey Players	10.3390/bioengineering12101101	4	field hockey	0	healthy	female	38		20	165	62.9	0	running		0	dominant_leg			0	cutting	45							1	1	1		1	1
152	Bill, 2025	Foot strike angle as key predictor of multi-plane knee joint moments in sidestep cutting: implications for ACL injury prevention	10.1080/14763141.2025.2506552	6	handball	0	healthy	female	0	51	19.2	170	67	0	running		0	dominant_leg	3		0	cutting	61	0	5	Real Opponent				1	1	1	1
153	Di Paolo, 2025	On-field kinematics of cut maneuvers in football players: Are wearable sensors reliable for assessing anterior cruciate ligament injury risk?	10.1080/02640414.2025.2493012	1	soccer	0	healthy	mixed	27	20	15.9			0	running	100			4.17		0	cutting		0	5	Real Opponent	479				1	1	1	1	1	1	1	1	1	1	1	1	1	1	1
154	Li, 2025	Reactive signal complexity influences biomechanical variables associated with ACL loading risk	10.1016/j.jbiomech.2025.112968	9	athletes	0	healthy	mixed	15	16	22.8	170	71.9	2	jumping_forward					25	0	cutting	30	0	1	light	150			1	1	1	1
155	Lei, 2025	Biomechanical fidelity of athletic training using virtual reality head-mounted display: the case of preplanned and unplanned sidestepping	10.1080/14763141.2022.2146528	1	soccer	0	healthy	male	12	0	21.33	174	67.4	0	running				2.9		0	cutting	45		2 + 9	Arrow + VR-Arrow	350				1	1	1
156	Guo, 2025	Prediction of ACL injury incidence and analysis of key features in basketball players based on multi-algorithm models	10.7717/peerj.20141	11	basketball	1	ACL	male	11	0	21.6	186.4	83.8	0	running		0	dominant_leg	3.5		0	cutting	45	0	1	light				1	1	1	1	1	1	1	1	1
156c	Guo, 2025, Control			11	basketball	0	healthy	male	93	0	20.5	185.1	80
157	Ford, 2025	Outcomes of a randomized controlled trial of neuromuscular training with real-time biofeedback in young female athletes	10.1186/s12891-025-08647-3	1	soccer	0	healthy	female	0	127	13.3	156.1	50.2	0	running		2	both_legs	2.95		0	cutting	90	0	1	light	670			1		1
158	Di Paolo, 2025	Testing ACL-Reconstructed Football Players on the Field: An Algorithm to Assess Cutting Biomechanics Injury Risk Through Wearable Sensors	10.3390/sports13110391	1	soccer	1	ACL	mixed	15	6	16.8			0	running				4.24		0	cutting	32.8		5	Real Opponent	479				1	1		1	1	1	1							1	1
158c	Di Paolo, 2025, Control			0	no_group_or_control	0	healthy	mixed	24	16	15.9
159	Boey, 2025	Is the Frequency of a Targeted Neuromuscular Training Program a Factor in Modifying Knee Joint Loading During Typical Netball Landing Tasks?	10.1177/19417381241283819	7	netball	0	healthy	female	0	17	22.5	173	63	0	running		2	both_legs	4.5		0	cutting	45	0	2	Arrow	453			1		1	1
160	Monfort, 2025	Relationships between Patient-Reported Outcomes and Predictors of Second ACL Injuries during Unanticipated Jump Landings	10.1249/MSS.0000000000003603	0	no_group_or_control	1	ACL	mixed	10	26	19.8	171	69.6	4	CMJ		2	both_legs			4	jump	45	2	2 + 10	Arrow + Auditory	250 + 350			1	1	1				1
161	Thieschäfer, 2024	Cutting Technique Modification: A Way to Improve Movement Quality and Develop Agility in Youth?	10.1519/JSC.0000000000004837	16	american football	0	healthy	male	22	0	16.5	179	77	0	running	100					0	cutting	45 + 90	0	2	Arrrow			1		1	1				1			1				1	1	1
162	Jamkrajang, 2025	Exploring the impact of sidestep cutting maneuvers at different angles on biomechanical parameters	0.7752/jpes.2025.01018	1	soccer	0	healthy	male	12	0	20.9	176	70.3	0	running		0	dominant_leg	4		0	cutting	45 + 90	0	3	Symbol	500			1	1	1	1	1	1	1	1	1	1
163	Blaschová , 2024	Strategies for a self-selected unanticipated change of direction maneuver and the risk for ACL injury: findings from Haie study	10.26582/k.56.1.18	12	active + non-active	0	healthy	female	0	105	23	167	61.5	0	running	100	0	dominant_leg			0	cutting	45	0	2	Arrow				1	1	1
164	Alimoradi, 2024	The effects of two different fatigue protocols on movement quality during anticipated and unanticipated change of directions in female soccer players	10.1371/journal.pone.0302144	1	soccer	0	healthy	female	0	45	22	166	60	0	running		2	both_legs			0	cutting	45	1	5	Real Opponent			1		1	1				1			1				1	1	1
165	Ma, 2024	Effect of Unanticipated Tasks on Side-Cutting Stability of Lower Extremity with Patellofemoral Pain Syndrome	10.3390/s24196427	11	basketball	6	Patellofemoral pain syndrome	male	15	0	20.4	179	71.7	0	running		1	non_dominant_leg	4		0	cutting	45	0	2	Arrow	500			1	1	1	1	1	1	1	1	1	1
166	Kwon, 2023	Kinetic and Kinematic Analysis of Gait Termination: A Comparison between Planned and Unplanned Conditions	10.3390/app13127323	0	no_group_or_control	0	healthy	mixed	10	10	23.9	168	64.6	1	walking		0	dominant_leg			3	stop		0	10	Auditory				1	1			1			1
167	Robbins, 2024	The relationship between executed cut angle and speed with lower extremity joint angles during unanticipated side-step cutting in soccer players	10.1016/j.gaitpost.2024.09.006	1	soccer	0	healthy	mixed	11	10	18	169	62.3	0	running		2	both_legs	3.2		0	cutting	45	0	2	Arrow	470			1	1	1	1	1	1	1	1		1
[truncated: 49 more columns]
